# Supplementary material for: Drivers and influencers of blockchain and cloud-based business sustainability accounting in China: Enhancing practices and promoting adoption
Source: PLoS One. 2024 Jan 2;19(1):e0295802. doi: 10.1371/journal.pone.0295802 (PMC10760918; doi:10.1371/journal.pone.0295802)
Supplement: S1 File — URL, DOI, and reference information for Tables 1–4 in the study. (XLSX) [file pone.0295802.s001.xlsx]

## Sheet: Sheet1
Table 1
Reference number		Reference information						Reference URL						Reference DOI
[175]		M.B. Muttakin, N. Subramaniam, Firm ownership and board characteristics: do they matter for corporate social responsibility disclosure of Indian companies?, Sustainability Accounting, Management and Policy Journal, 6 (2015) 138-165.						https://www.emerald.com/insight/content/doi/10.1108/SAMPJ-10-2013-0042/full/html						https://doi.org/10.1108/SAMPJ-10-2013-0042
[177]		N. Subramanian, M.D. Abdulrahman, X. Zhou, Integration of logistics and cloud computing service providers: Cost and green benefits in the Chinese context, Transportation Research Part E: Logistics and Transportation Review, 70 (2014) 86-98.						https://www.sciencedirect.com/science/article/abs/pii/S1366554514001100						https://doi.org/10.1016/j.tre.2014.06.015
[182]		H. Gao, X. Wang, K. Wu, Y. Zheng, Q. Wang, W. Shi, M. He, A review of building carbon emission accounting and prediction models, Buildings, 13 (2023) 1617.						https://www.mdpi.com/2075-5309/13/7/1617						https://doi.org/10.3390/buildings13071617
[178]		K.A. Schulz, O.J. Gstrein, A.J. Zwitter, Exploring the governance and implementation of sustainable development initiatives through blockchain technology, Futures, 122 (2020) 102611.						https://www.sciencedirect.com/science/article/abs/pii/S0016328720301014						https://doi.org/10.1016/j.futures.2020.102611
[81]		A. Kolk, P. Perego, Sustainable bonuses: Sign of corporate responsibility or window dressing?, Journal of Business Ethics, 119 (2014) 1-15.						https://link.springer.com/article/10.1007/s10551-012-1614-x						https://doi.org/10.1007/s10551-012-1614-x
[179]		D. Yau-Yeung, O. Yigitbasioglu, P. Green, Cloud accounting risks and mitigation strategies: Evidence from Australia, in: Accounting Forum, Taylor & Francis, 2020, pp. 421-446.						https://www.tandfonline.com/doi/abs/10.1080/01559982.2020.1783047						https://doi.org/10.1080/01559982.2020.1783047
Table 2
Reference number		Reference information						Reference URL						Reference DOI
[184]		H. Jang, E. Topal, Transformation of the Australian mining industry and future prospects, Mining Technology, 129 (2020) 120-134.						https://www.tandfonline.com/doi/abs/10.1080/25726668.2020.1786298						https://doi.org/10.1080/25726668.2020.1786298
[160]		J.M. Prado‐Lorenzo, I. Gallego‐Alvarez, I.M. Garcia‐Sanchez, Stakeholder engagement and corporate social responsibility reporting: the ownership structure effect, Corporate Social Responsibility and Environmental Management, 16 (2009) 94-107.						https://onlinelibrary.wiley.com/doi/abs/10.1002/csr.189						https://doi.org/10.1002/csr.189
[185]		M.C. Branco, L.L. Rodrigues, Factors influencing social responsibility disclosure by Portuguese companies, Journal of business Ethics, 83 (2008) 685-701.						https://link.springer.com/article/10.1007/s10551-007-9658-z						https://doi.org/10.1007/s10551-007-9658-z
[157]		N.O.D. Ellili, H. Nobanee, Impact of economic, environmental, and corporate social responsibility reporting on financial performance of UAE banks, Environment, Development and Sustainability, 25 (2023) 3967-3983.						https://link.springer.com/article/10.1007/s10668-022-02225-6						https://doi.org/10.1007/s10668-022-02225-6
[181]		G.F. Peters, A.M. Romi, The association between sustainability governance characteristics and the assurance of corporate sustainability reports, Auditing: A Journal of Practice & Theory, 34 (2015) 163-198.						https://publications.aaahq.org/ajpt/article-abstract/34/1/163/5949/The-Association-between-Sustainability-Governance						https://doi.org/10.2308/ajpt-50849
[148]		J. Yin, Y. Zhang, Institutional dynamics and corporate social responsibility (CSR) in an emerging country context: Evidence from China, Journal of business ethics, 111 (2012) 301-316.						https://link.springer.com/article/10.1007/s10551-012-1243-4						https://doi.org/10.1007/s10551-012-1243-4
Table 3
Reference number		Reference information						Reference URL						Reference DOI
[193]		M. Schwarzer, T. Gürpinar, M. Henke, To join or not to join?–A framework for the evaluation of enterprise blockchain consortia, Frontiers in Blockchain, 5 (2022) 935346.						https://www.frontiersin.org/articles/10.3389/fbloc.2022.935346/full						https://doi.org/10.3389/fbloc.2022.935346
[194]		J. Wu, N.K. Tran, Application of blockchain technology in sustainable energy systems: An overview, Sustainability, 10 (2018) 3067.						https://www.mdpi.com/2071-1050/10/9/3067						https://doi.org/10.3390/su10093067
[195]		O. Ali, M. Ally, Y. Dwivedi, The state of play of blockchain technology in the financial services sector: A systematic literature review, International Journal of Information Management, 54 (2020) 102199.						https://www.sciencedirect.com/science/article/abs/pii/S0268401219310928						https://doi.org/10.1016/j.ijinfomgt.2020.102199
[196]		Z. Chen, X. Zhang, F. Chen, Do carbon emission trading schemes stimulate green innovation in enterprises? Evidence from China, Technological Forecasting and Social Change, 168 (2021) 120744.						https://www.sciencedirect.com/science/article/abs/pii/S0040162521001761						https://doi.org/10.1016/j.techfore.2021.120744
[197]		J.M. Woodside, F.K. Augustine Jr, W. Giberson, Blockchain technology adoption status and strategies, Journal of International Technology and Information Management, 26 (2017) 65-93.						https://scholarworks.lib.csusb.edu/jitim/vol26/iss2/4/						https://doi.org/10.58729/1941-6679.1300
Table 4
Reference number		Reference information						Reference URL						Reference DOI
[143]		S.C. Misra, A. Mondal, Identification of a company’s suitability for the adoption of cloud computing and modelling its corresponding Return on Investment, Mathematical and Computer modelling, 53 (2011) 504-521.						https://www.sciencedirect.com/science/article/pii/S089571771000155X						https://doi.org/10.1016/j.mcm.2010.03.037
[211]		N. Sultan, Making use of cloud computing for healthcare provision: Opportunities and challenges, International Journal of Information Management, 34 (2014) 177-184.						https://www.sciencedirect.com/science/article/abs/pii/S0268401213001680						https://doi.org/10.1016/j.ijinfomgt.2013.12.011
[212]		M. Yenugula, S. Sahoo, S. Goswami, Cloud computing in supply chain management: Exploring the relationship, Management Science Letters, 13 (2023) 193-210.						https://growingscience.com/beta/msl/6097-cloud-computing-in-supply-chain-management-exploring-the-relationship.html						http://dx.doi.org/10.5267/j.msl.2023.4.003
[213]		S. Vaidya, P. Ambad, S. Bhosle, Industry 4.0–a glimpse, Procedia manufacturing, 20 (2018) 233-238.						https://www.sciencedirect.com/science/article/pii/S2351978918300672						https://doi.org/10.1016/j.promfg.2018.02.034
